# Supplementary material for: IgE+ plasmablasts predict the onset of clinical allergy
Source: Front Immunol. 2023 Feb 2;14:1104609. doi: 10.3389/fimmu.2023.1104609 (PMC9932261; doi:10.3389/fimmu.2023.1104609)
Supplement: Supplementary file 2 [file DataSheet_2.xlsx]

## Sheet: Fig 1C,E
Figure 1C, E
Sample: PBMC or PBL treated with acid wash
Readout: % IgE+ plasmablasts by FACS
	healthy										allergic
Sample type	Healthy 1	Healthy 2	Healthy 3	Healthy 4	Healthy 5	Healthy 6	Healthy 7	Healthy 8	Healthy 9	Healthy 10	Allergic 1	Allergic 2	Allergic 3	Allergic 4	Allergic 5	Allergic 6	Allergic 7
PBMC	2.45	10.7	2.99	5.44	2.76	3.93	2.59	3.31	2.1	2.86	10.8	41.2	23.4	54.4	21.1	45.9	25.2
PBL	2.5	7.48	2.35	4.97	1.92	2.59	2.27	2.38	1.29	2.57	14.9	41.3	23.6	57.3	20.9	45	22.2

## Sheet: Fig 1F
Figure 1F
Sample: supernatant from PBMC or PBL after 72 hr incubation
Readout: Total IgE concentration (ng/ml) by Luminex assay
	healthy										allergic
Sample type	Healthy 1	Healthy 2	Healthy 3	Healthy 4	Healthy 5	Healthy 6	Healthy 7	Healthy 8	Healthy 9	Healthy 10	Allergic 1	Allergic 2	Allergic 3	Allergic 4	Allergic 5	Allergic 6	Allergic 7
PBMC	50.71	46.13	55.72	42.06	75.37	47.69	39.03	36.3	63.04	185.59	560.36	1214.91	311.34	1196.13	814.26	919.27	875.44
PBL	300.39	50.06	122.18	57.68	105.43	77.94	76.31	90.28	77.94	100.99	643.59	1744.53	205.39	833.86	601.27	933.69	780.59

## Sheet: Fig 2B
Figure 2B
Readout: Minimum and Maximum Daily Temperatures (ºC)
Date	Min Temp	Max Temp
2021-03-22	-2	19
2021-03-29	-2	7
2021-04-05	0	13
2021-04-12	0	12
2021-04-19	3	16
2021-04-26	-1	9
2021-05-03	8	18
2021-05-06	2	12
2021-05-10	4	13
2021-05-13	1	18
2021-05-17	8	23
2021-05-20	13	31
2021-05-24	8	23
2021-05-27	8	17
2021-06-01	8	23
2021-06-03	16	22
2021-06-07	16	32
2021-06-10	13	27
2021-06-17	5	22
2021-07-06	20	29
2021-07-19	14	27
2021-08-02	11	22
2021-08-16	12	25
2021-09-07	11	25
2021-09-20	9	25
2021-10-04	17	21
2021-10-14	12	23
2021-11-01	4	11
2021-11-15	1	4
2021-12-10	0	6

## Sheet: Fig 2C, Table 1
Figure 2C and Table 1
Readout: Clinical Score (0-10), based on pruritis (0-3), alopecia (0-4) and dermatitis (0-3).
Note: Scores greater or equal to 3 describe clinical allergy and are colored red
Horse sex (mare, gelding, stallion) and age at time of study also included
		healthy										allergic
		Healthy 1	Healthy 2	Healthy 3	Healthy 4	Healthy 5	Healthy 6	Healthy 7	Healthy 8	Healthy 9	Healthy 10	Allergic 1	Allergic 2	Allergic 3	Allergic 4	Allergic 5	Allergic 6	Allergic 7
	Age	10	10	10	9	9	9	8	8	8	8	17	17	18	16	12	9	10
	Sex	Mare	Gelding	Gelding	Gelding	Mare	Gelding	Gelding	Mare	Mare	Mare	Mare	Mare	Mare	Mare	Mare	Stallion	Gelding
Phase	Date
	2021-03-22	0	0	0	0	0	0	0	0	0	0	0	0	0	0	0	0	0
	2021-03-29	0	0	0	0	0	0	0	0	0	0	0	0	0	0	0	0	0
	2021-04-05	0	0	0	0	0	0	0	0	0	0	0	0	0	0	0	0	0
Preclinical Phase	2021-04-12	0	0	0	0	0	0	0	0	0	0	0	0	0	0	0	0	0
	2021-04-19	0	1	0	0	0	0	0	0	0	0	0	1	0	1	0	0	0
	2021-04-26	0	0	0	0	0	0	0	0	0	0	1	1	1	1	1	2	1
	2021-05-03	0	0	0	0	0	0	0	0	0	0	0	1	1	1	0.5	2.5	1
	2021-05-06	0	0	0	0	0	0	0	0	0	0	0	1	1	1	0.5	2.5	1
	2021-05-10	0	0	0	0	0	0	0	0	0	0	0	1	1	1	0	2	0.5
	2021-05-13	0	0	0	0	0	0	0	0	0	0	0	0.5	2	1.5	1.5	2	1
	2021-05-17	0	0	0	0	0	0	0	0	0	0	0	1	2	0.5	1	3.5	1
	2021-05-20	0	0	0	0	0	0.5	0.5	0	0	0	0.5	1.5	2.5	2	2	2.5	1.5
Allergy Phase	2021-05-24	0	0	0	0	0	0	0	0	0	0	1	2	4.5	4	2	2.5	1
	2021-05-27	0	0	0	0	0	0	0	0	0	0	1.5	4.5	5.5	6	3.5	5	2
	2021-06-01	0	0.5	0	0	0.5	0	0	0	0	0	2	5.5	6.5	5.5	5	5.5	2
	2021-06-03	0	0	0	0	0	0	0	0	0	0	1.5	4	6	6.5	5	4	1
	2021-06-07	1	0	0.5	0	0	0	0	0	0	0	2.5	4.5	6	7.5	5	5	2
	2021-06-10	0.5	0	0	0	0	0	0	0	0	0.5	2.5	5.5	6.5	6.5	5.5	5.5	3.5
	2021-06-17	0	0	0	0	0	0	0	0	0	0	2	5.5	6.5	7	5	5	3.5
	2021-07-06	0	0	0	0	0	0	0	0	0	0	6.5	7	7.5	7.5	7	8	5
	2021-07-19	0.5	0	0	0	0	0.5	0	0	0	0.5	5.5	8	7.5	9	7	8.5	4.5
	2021-08-02	1	0.5	0.5	0.5	0	0	0.5	0	0	1	8	9.5	9.5	9	8.5	8.5	5.5
	2021-08-16	0.5	1.5	1	0	0	0	0	0	0	0	6	9	7	10	7.5	9	7
Resolving Phase	2021-09-07	2	1	2.5	0.5	2.5	0.5	0	0	0	0.5	5	7.5	9.5	9	8	5	4.5
	2021-09-20	1	0.5	0	1	0.5	0.5	0	0	0	0	2	3.5	4.5	4	4.5	2	3.5
	2021-10-04	1	0	0	0.5	0.5	0.5	0	0	0	1	3	3.5	5	5	5.5	1.5	2.5
	2021-10-14	0	0.5	0	0	0	0	0	0	0	0.5	1	4	5	4	5	1.5	3
	2021-11-01	0	0	0	0	0	0	0	0	0	0	1.5	1.5	2.5	3	3.5	1.5	1.5
	2021-11-15	0	0	0	0	0	0	0	0	0	0	0	0.5	1.5	0	1.5	0.5	0.5
	2021-12-10	0	0	0	0	0	0	0	0	0	0	0	0	0	0	0	0.5	0

## Sheet: Fig 2D
Figure 2D
Sample: PBL treated with acid wash
Readout: % IgE+ plasmablasts by FACS
		healthy										allergic
Phase	Date	Healthy 1	Healthy 2	Healthy 3	Healthy 4	Healthy 5	Healthy 6	Healthy 7	Healthy 8	Healthy 9	Healthy 10	Allergic 1	Allergic 2	Allergic 3	Allergic 4	Allergic 5	Allergic 6	Allergic 7
	2021-03-22	0.2	2.33	0.17	0.31	0.26	0.27	0.23	0.25	4.43	1.93	0.23	1.39	0.69	0.87	1.54	9.56	0.22
	2021-03-29	0.7	0.88	0.12	0.55	0.29	0.3	0.2	0.49	1.69	1.13	0.21	0.7	0.85	3.23	2.58	6.06	0.21
	2021-04-05	0.89	2.19	0.13	0.45	0.35	0.53	0.22	1.49	4.2	0.95	0.62	0.7	1.24	2.46	2.35	6.08	0.27
Preclinical Phase	2021-04-12	1.02	1.2	0.32	0.59	0.35	0.69	0.23	0.69	2.25	0.85	1.97	1.77	5.65	5.77	2.85	6.19	0.54
	2021-04-19	2.06	2.66	0.31	1.68	0.54	1.7	1.25	0.38	5.49	1.44	3.65	5.72	8.42	22.3	2.96	9.8	1.02
	2021-04-26	0.99	3.32	0.41	1.74	0.83	1.02	0.75	1.89	7.09	1.41	6.18	7.48	7.59	29	5.61	17.2	4.42
	2021-05-03	2.57	2.86	0.32	2.95	0.64	0.7	0.83	1.4	7.73	2.39	4.91	18.5	16.3	30	17.5	36	18.2
	2021-05-06	2.69	2.84	0.53	2.42	0.82	0.86	1.02	2.02	7.9	1.94	8.62	23.7	18.3	38.5	16.6	43.2	22
	2021-05-10	3.09	4.95	0.62	3.23	0.58	0.69	1.21	1.9	9.14	2.54	6.28	14.7	15.6	32.8	14.5	31.9	10.8
	2021-05-13	2.91	7.17	0.53	3.53	2.21	0.76	1.74	2.7	5.94	1.9	6.23	13.1	14.6	29.6	10.2	23.3	6.66
	2021-05-17	3.78	6.35	1.11	11.6	3.66	2.84	1.38	3.74	11.7	3.04	4.9	11.2	13.7	34.2	6.82	27.2	9.85
	2021-05-20	2.09	5.32	0.77	9.95	1.74	2.14	1.14	2.72	9.44	2.86	5.58	10.7	14.2	36.8	9.01	23.8	9.72
Allergy Phase	2021-05-24	2.66	21.1	2.4	9.26	2.34	2.78	2.45	4.71	6.59	2.46	5.39	25.7	28.1	39.6	13.3	29.4	39.2
	2021-05-27	3.52	28	2.84	7.55	3.14	8.31	2.6	3.49	5.09	2	7.31	26.6	29.9	40	12.7	22.8	19.7
	2021-06-01	3.34	16.3	3.47	4.79	2.44	3.73	2.85	3.82	4.67	1.3	10.7	20.6	25	39.7	16.6	19.8	12.7
	2021-06-03	5.15	13.6	6.78	7.59	3.21	6.32	5.19	7.89	6.53	2.41	21	25	28	52	32.6	30.7	13.4
	2021-06-07	6.67	13.6	8.29	8.37	3.55	6.56	5.24	5.15	5.8	2.75	20.8	25.6	26.3	53	45.5	36.1	18.9
	2021-06-10	6.39	14.6	9.21	9.75	3.36	6.59	4.31	4.63	8.17	3.81	18.2	16.6	22.1	50.2	37	48.8	24.9
	2021-06-17	4.99	10.2	4.61	4.24	9.36	4.93	3.01	4.74	6.92	3.4	16.7	21.3	21.4	48.7	24.9	28.1	14.2
	2021-07-06	7.51	8.3	1.88	1.86	2.81	1.35	2.23	3.84	2.94	1.8	19.7	28.1	8.38	46.2	14.3	52.5	11
	2021-07-19	2.5	7.48	2.35	4.97	1.92	2.59	2.27	2.38	1.29	2.57	14.9	41.3	23.6	57.3	20.9	45	22.2
	2021-08-02	3.02	4.24	1.05	2.75	2.06	1.6	1.41	1.24	2.33	3.42	12.3	22.8	7.51	43.4	14.2	37.4	20.1
	2021-08-16	2.48	4.94	1.14	2.14	2.73	1.99	1.44	1.72	1.94	3.29	11.2	33.9	13.7	55.2	21.1	39.4	27.5
Resolving Phase	2021-09-07	3.37	7.93	1.83	4.38	2.09	4.89	1.77	2.16	3.61	5.1	6.23	21	14	44.7	16.1	22.6	16.5
	2021-09-20	2.35	10.4	4.02	3.59	3.66	4.77	3.07	1.88	3.42	7.22	5.74	17.1	7.55	34.7	14.7	28.7	22.1
	2021-10-04	6.16	13.8	6.16	4.78	4.33	7.68	2.6	2.08	5.11	3.78	8.1	35.4	22.6	44.2	37.9	36.4	31.1
	2021-10-14	3.99	14	5.22	5.15	5.33	7.26	6.85	2.26	4.88	4.63	9.23	31.9	21.2	54.2	33.5	51.9	27
	2021-11-01	2.1	12.4	4.21	8.21	3.94	6.3	3.36	1.42	3.89	1.57	7.24	26.7	11.7	34.9	24.2	32.4	13.2
	2021-11-15	1.49	7.42	3.08	5.16	3.88	4.32	1.99	2.81	1.86	0.92	8.53	8.52	2.61	10.7	12.6	15.6	3.69
	2021-12-10	0.52	1.52	1.08	1.13	1.88	2.48	1.24	1.93	0.88	0.81	1.59	1.44	0.97	3.42	1.93	3.74	1.14

## Sheet: Fig 4B
Figure 4B
Sample: PBL treated with acid wash
Readout: % IgE+ plasmablasts and % total IgE by FACS
	healthy										allergic
Gating Strategy	Healthy 1	Healthy 2	Healthy 3	Healthy 4	Healthy 5	Healthy 6	Healthy 7	Healthy 8	Healthy 9	Healthy 10	Allergic 1	Allergic 2	Allergic 3	Allergic 4	Allergic 5	Allergic 6	Allergic 7
IgE+ PB (IgE+/CD23+)	2.5	7.48	2.35	4.97	1.92	2.59	2.27	2.38	1.29	2.57	14.9	41.3	23.6	57.3	20.9	45	22.2
IgE+ (IgE+/singlets)	0.12	0.071	0.071	0.074	0.043	0.07	0.08	0.053	0.047	0.059	0.19	0.63	0.27	0.51	0.24	0.25	0.24

## Sheet: Fig 4C
Figure 4C
Sample: PBL treated with acid wash
Readout: % Total IgE+ cells by FACS
		healthy										allergic
Phase	Date	Healthy 1	Healthy 2	Healthy 3	Healthy 4	Healthy 5	Healthy 6	Healthy 7	Healthy 8	Healthy 9	Healthy 10	Allergic 1	Allergic 2	Allergic 3	Allergic 4	Allergic 5	Allergic 6	Allergic 7
	2021-03-22	0.012	0.046	0.014	0.025	0.016	0.024	0.014	0.013	0.14	0.06	0.00973	0.015	0.03	0.088	0.026	0.085	0.00731
	2021-03-29	0.035	0.017	0.018	0.051	0.019	0.043	0.021	0.039	0.067	0.07	0.019	0.025	0.015	0.17	0.097	0.059	0.018
	2021-04-05	0.047	0.043	0.014	0.016	0.027	0.027	0.028	0.053	0.22	0.057	0.028	0.043	0.063	0.055	0.073	0.06	0.017
Preclinical Phase	2021-04-12	0.036	0.014	0.037	0.00721	0.014	0.02	0.015	0.024	0.082	0.031	0.031	0.026	0.04	0.039	0.027	0.031	0.011
	2021-04-19	0.075	0.023	0.017	0.035	0.025	0.041	0.046	0.012	0.16	0.052	0.071	0.11	0.1	0.22	0.047	0.062	0.019
	2021-04-26	0.052	0.048	0.019	0.056	0.026	0.04	0.054	0.074	0.21	0.051	0.14	0.32	0.26	0.34	0.083	0.1	0.077
	2021-05-03	0.075	0.037	0.017	0.044	0.022	0.025	0.031	0.038	0.24	0.063	0.13	0.41	0.22	0.28	0.23	0.29	0.28
	2021-05-06	0.084	0.039	0.021	0.043	0.042	0.036	0.032	0.061	0.28	0.057	0.2	0.41	0.32	0.51	0.25	0.33	0.35
	2021-05-10	0.11	0.058	0.03	0.053	0.022	0.027	0.039	0.044	0.24	0.057	0.17	0.3	0.17	0.44	0.21	0.19	0.23
	2021-05-13	0.11	0.073	0.03	0.057	0.097	0.09	0.072	0.099	0.19	0.14	0.13	0.27	0.26	0.38	0.17	0.18	0.16
	2021-05-17	0.13	0.067	0.035	0.14	0.058	0.067	0.046	0.08	0.3	0.065	0.12	0.22	0.15	0.43	0.13	0.098	0.11
	2021-05-20	0.073	0.069	0.036	0.13	0.061	0.043	0.035	0.068	0.28	0.072	0.086	0.15	0.18	0.45	0.13	0.12	0.12
Allergy Phase	2021-05-24	0.057	0.16	0.027	0.14	0.051	0.033	0.039	0.087	0.14	0.03	0.11	0.32	0.17	0.27	0.14	0.071	0.55
	2021-05-27	0.098	0.17	0.037	0.11	0.055	0.12	0.046	0.062	0.17	0.059	0.17	0.42	0.33	0.37	0.14	0.097	0.28
	2021-06-01	0.09	0.2	0.085	0.047	0.044	0.13	0.08	0.1	0.15	0.03	0.32	0.38	0.29	0.48	0.22	0.098	0.25
	2021-06-03	0.12	0.11	0.16	0.093	0.1	0.16	0.13	0.16	0.17	0.19	0.51	0.65	0.49	0.71	0.5	0.21	0.21
	2021-06-07	0.15	0.11	0.18	0.11	0.075	0.12	0.12	0.11	0.16	0.056	0.36	0.24	0.37	0.49	0.77	0.23	0.2
	2021-06-10	0.18	0.09	0.14	0.11	0.07	0.12	0.08	0.079	0.18	0.093	0.33	0.28	0.29	0.55	0.62	0.27	0.34
	2021-06-17	0.14	0.097	0.11	0.075	0.23	0.12	0.095	0.16	0.18	0.061	0.35	0.32	0.21	0.41	0.26	0.14	0.25
	2021-07-06	0.29	0.085	0.06	0.041	0.095	0.049	0.076	0.11	0.096	0.084	0.32	0.47	0.11	0.47	0.22	0.37	0.14
	2021-07-19	0.12	0.071	0.071	0.074	0.043	0.07	0.08	0.053	0.047	0.059	0.19	0.63	0.27	0.51	0.24	0.25	0.24
	2021-08-02	0.12	0.072	0.055	0.046	0.057	0.05	0.069	0.033	0.028	0.085	0.23	0.53	0.075	0.48	0.21	0.28	0.27
	2021-08-16	0.086	0.046	0.038	0.029	0.096	0.046	0.084	0.038	0.069	0.15	0.17	0.65	0.14	0.54	0.27	0.23	0.37
Resolving Phase	2021-09-07	0.11	0.11	0.055	0.073	0.068	0.11	0.059	0.054	0.074	0.14	0.16	0.4	0.27	0.53	0.27	0.17	0.23
	2021-09-20	0.058	0.088	0.075	0.053	0.077	0.096	0.071	0.045	0.1	0.14	0.1	0.2	0.075	0.36	0.22	0.26	0.17
	2021-10-04	0.16	0.092	0.093	0.058	0.14	0.13	0.064	0.077	0.18	0.16	0.15	0.56	0.28	0.61	0.63	0.35	0.32
	2021-10-14	0.13	0.14	0.15	0.087	0.17	0.16	0.27	0.082	0.17	0.17	0.16	0.56	0.29	0.46	0.48	0.47	0.49
	2021-11-01	0.11	0.12	0.14	0.13	0.1	0.12	0.078	0.048	0.12	0.073	0.14	0.23	0.22	0.4	0.4	0.34	0.17
	2021-11-15	0.08	0.08	0.13	0.12	0.11	0.13	0.062	0.081	0.1	0.073	0.19	0.18	0.12	0.12	0.28	0.093	0.073
	2021-12-10	0.032	0.015	0.034	0.022	0.045	0.062	0.038	0.049	0.042	0.026	0.028	0.044	0.02	0.058	0.043	0.031	0.019

## Sheet: Fig 5A
Figure 5A
Sample: supernatant from PBL after 72 hr incubation
Readout: Total IgE concentration (ng/ml) by Luminex assay
		healthy										allergic
Phase	Date	Healthy 1	Healthy 2	Healthy 3	Healthy 4	Healthy 5	Healthy 6	Healthy 7	Healthy 8	Healthy 9	Healthy 10	Allergic 1	Allergic 2	Allergic 3	Allergic 4	Allergic 5	Allergic 6	Allergic 7
	2021-03-22	44.07	31.74	74.87	5.87	28.82	1	1	28.82	665.15	86.81	58.74	178.08	97.69	56.95	27.26	182.2	22.12
	2021-03-29	224.44	28.82	169.22	48.3	106.05	45.15	52.28	73.37	477.14	128.83	149.66	250.81	321.1	136.33	83.43	183.83	59.63
	2021-04-05	132.53	47.76	47.76	6.43	57.7	33.79	20.31	162.86	693.45	39.31	117.75	142.4	168.65	109.34	66.11	225.01	37.78
Preclinical Phase	2021-04-12	95.57	27.02	24.59	7.45	28.75	25.21	9.8	50.38	210.5	47.49	123.66	73.41	71.77	66.04	33.62	145.01	11.84
	2021-04-19	358.7	58.29	104.58	50.36	137.01	105.38	87.61	22.55	814.3	184.22	395.47	556.93	789.54	541.31	92.47	451.58	85.8
	2021-04-26	68.24	1	87.61	45.74	76.36	68.77	32.95	148.97	1063.04	17.9	379.95	734.58	618.11	580.64	113.21	173.44	251.36
	2021-05-03	313.27	2.71	73.04	99.31	102.62	79.31	64.5	176.45	1090.68	53.68	611.53	2188.81	1182.33	1042.33	470.5	1159.67	961.13
	2021-05-06	209.62	26.26	88.91	71.86	52.23	87.36	61.92	146.76	1224.28	46.9	940.83	1870.68	1254.02	780.27	417.77	1322.08	951.57
	2021-05-10	355.89	30.7	91.46	114.78	83.67	63.86	57.9	191.28	1970.19	78.2	1008.65	2248.57	1103.06	930.94	507.12	1086.27	629.86
	2021-05-13	381.04	48.54	84.96	75.61	108.02	68.22	96.88	234.65	994.98	77.39	640.35	1045.94	905.89	731.28	274.95	489.49	308.08
	2021-05-17	337.74	37.45	103.88	276.43	113.78	123.21	34.64	228.89	1081.08	108.02	433.42	817.61	592.54	772.84	200.09	517.6	300.24
	2021-05-20	551.47	26.54	57.84	167.34	94.06	87.61	80.19	130.18	854.36	85.96	546.87	1179.05	587.06	900.78	161.74	456.65	301.49
Allergy Phase	2021-05-24	384.03	168.97	113.08	139.62	54.43	208.19	83.73	173.27	1676.78	184.84	718.08	3081.55	2073.49	1565.41	522.13	808.92	867.18
	2021-05-27	221.95	307.02	131.95	156.67	126.4	169.63	89.39	195.97	995.29	164.59	563.79	1419.73	1319.93	1045.51	330.38	672.41	840.19
	2021-06-01	311.18	245.12	257.11	123.57	104.67	210.81	101.46	243.53	535.12	84.78	742.27	1135.71	762.08	750.24	378.48	440.86	575.88
	2021-06-03	296.45	150.21	210.37	82.11	133.22	265.57	109.41	211.97	460.51	71.56	1029.97	1813.39	1045.48	941.65	764.07	648.62	317.72
	2021-06-07	344.8	124.48	438.71	181.21	108.23	288.83	105.61	274.86	554.93	85.3	841.32	901.18	1018.83	1207.84	1717.92	1175.04	608.33
	2021-06-10	989.76	186.1	662	164.05	141.72	162.08	87.67	162.87	778.71	154.68	860	542.72	1906.68	1005.66	747.52	1526.94	534.65
	2021-06-17	1290.12	278.45	459.94	107.36	122.53	529.7	144.29	247.83	1496.93	223.47	1745.01	2076.87	1448.03	1186.58	935.74	1186.43	796.25
	2021-07-06	883.17	171.78	308.22	68.68	221.08	122.25	102.89	144.29	633.11	87.02	1305.61	1476.04	465.93	1252.78	381.75	2192.37	308.79
	2021-07-19	272.71	136.25	246.93	124.33	171.04	193.1	78.34	139.42	103.74	76.72	980.2	2455.47	1503.07	1045.26	461.38	923.73	526.27
	2021-08-02	362.15	113.02	222.95	53.19	141.14	102.37	217.1	115.59	125.55	200.95	728.56	1135.13	300.97	718.16	365.05	1065.91	584.15
	2021-08-16	300.39	50.06	122.18	57.68	105.43	77.94	76.31	90.28	77.94	100.99	643.59	1744.53	205.39	833.86	601.27	933.69	780.59
Resolving Phase	2021-09-07	293.14	144.24	231.78	123.53	222.37	387.21	92.9	208.05	226.06	222.53	405.98	1771.41	863.56	1149.15	433.94	852.92	784.18
	2021-09-20	215.58	159.09	266.51	85.47	199.06	321.12	98.06	142.87	284.44	319.83	394.54	1310.32	807.29	695.59	391.64	969.79	752.57
	2021-10-04	251.93	152.6	428.76	118.55	170.02	270.4	103.46	85.51	318.67	163.51	329.83	1285.75	902.56	1141.51	888.72	773.98	665.79
	2021-10-14	272.3	128.65	214.62	100.51	371.79	275.15	310.79	112.04	306.59	188.83	536.5	1557.24	709.29	774.46	865.61	1338.47	737.87
	2021-11-01	473.14	117.07	416.32	264.86	410.43	485.04	154.87	150.17	387.61	215.8	499.03	685.49	857.15	898.4	1013.73	452.16	1110.39
	2021-11-15	568.14	209.02	463.09	100.04	442.07	690.77	296.68	256.15	556.88	223.1	306.79	943.09	389.13	241.15	567.64	151.35	580.39
	2021-12-10	332	69.3	324.7	91.33	296.22	603.08	222	187.69	445.52	115.8	211.28	400.19	278.11	129.39	142.9	375.22	127.28

## Sheet: Fig 5 B,C,E,F
Figure 5B, C, E, F
Sample + Readout: Clinical Score (see Fig 2C), IgE+ plasmablasts by FACS (see Fig 2D), IgE secretion by PBL (see Fig 5A), plasma IgE (see Fig 5D)
		healthy										allergic
Figure	Gating Strategy	Healthy 1	Healthy 2	Healthy 3	Healthy 4	Healthy 5	Healthy 6	Healthy 7	Healthy 8	Healthy 9	Healthy 10	Allergic 1	Allergic 2	Allergic 3	Allergic 4	Allergic 5	Allergic 6	Allergic 7
5C,D x axis	Clinical Score (0-10)	0	0	0	0	0	0	0	0	0	0	6.5	7	7.5	7.5	7	8	5
5B,E x axis	IgE+ plasmablasts (%)	7.51	8.3	1.88	1.86	2.81	1.35	2.23	3.84	2.94	1.8	19.7	28.1	8.38	46.2	14.3	52.5	11
5B,C y axis	IgE secretion (ng/ml)	883.17	171.78	308.22	68.68	221.08	122.25	102.89	144.29	633.11	87.02	1305.61	1476.04	465.93	1252.78	381.75	2192.37	308.79
5E,F y axis	Plasma IgE (ng/ml)	41158.6	7076.55	34055.6	39960.2	13295	11380.9	77059.8	15795	6712.75	10608	34142.4	72055.5	49815.8	68031	9509.65	42112.7	14506.4

## Sheet: Fig 5D
Figure 5D
Sample: Plasma
Readout: Total IgE concentration (ng/ml) by Luminex assay
		healthy										allergic
Phase	Date	Healthy 1	Healthy 2	Healthy 3	Healthy 4	Healthy 5	Healthy 6	Healthy 7	Healthy 8	Healthy 9	Healthy 10	Allergic 1	Allergic 2	Allergic 3	Allergic 4	Allergic 5	Allergic 6	Allergic 7
	2021-03-22	19163.2	15695.6	20572.7	10883.3	31485.1	19450.2	9507.47	7117.01	32351.8	13659.5	26553.9	17512.8	24931.9	18587.7	5539.33	6837.92	12908
	2021-03-29	15548.3	14872.6	21161.4	8516.06	32927.9	18608.3	6977.64	7740.12	30053.4	13873.3	23016.1	18299	20938.3	20511.6	6369.58	6440.1	11344.3
	2021-04-05	16178.4	14342.1	20552.3	8900.72	29742.7	17076.4	8447.96	6861.23	38907.2	12346.2	24375.1	19532.1	27948.4	19757.1	4912.53	4815.24	9283.32
Preclinical Phase	2021-04-12	16116.8	10680.9	19464.6	5608.3	27539.5	20308.9	9531.54	8315.06	43594.5	15982.6	25626.4	20343.8	30699.2	19659.3	3964.88	3409.66	8594.95
	2021-04-19	22262.6	8544.38	26754.7	9675.54	24918.4	25208.9	11335.4	12977.2	46116.4	16912.8	32314.5	31330.4	38064.6	29729.3	3170.1	6356.49	10497.2
	2021-04-26	16724.7	13927.9	16040.2	7202.75	28764.5	21550.7	9603.66	8945.21	54390.3	14513.1	47440.9	40803.4	56649.7	44265.4	3526.39	4607.62	9068.78
	2021-05-03	30530.2	13116.8	20321.7	8659.46	29587.2	26301.4	11295.4	10563.7	98883.5	15248.4	56768.4	50770.3	65940	55565.2	10457.4	6328.43	14211.1
	2021-05-06	26101.9	11269.6	15248.4	5928.12	27218.3	23694.2	8572.8	8543.82	81590.4	16718.5	61303.3	63783.9	53393.1	60196.6	9228.23	5723.65	14281.2
	2021-05-10	32515	10879.8	16367.2	7067.48	27182.6	22798.7	9143.87	11140.4	79197.8	13644.7	65644.3	72879.2	75429.4	85575	12505.7	6909.69	19468.1
	2021-05-13	37513.6	11524.4	12184.8	5332.6	24396.5	18947	8032.98	11284.5	105288	15658.4	73022.8	87359	95055.5	85725	9291.49	7500.63	19218.4
	2021-05-17	34877	8173.57	8603.73	4404.14	18856.4	17247.1	6935.08	8753.73	108855	14338.5	68955.3	80680.9	82437.2	76503.9	8580.6	5202.65	11229.9
	2021-05-20	34116.5	9529.59	9901.25	4101.98	11676.6	16706.3	7726.42	9563.5	133227	14411.8	51949.4	60326.1	83014.3	83025.9	8615.29	4253.77	16091.1
Allergy Phase	2021-05-24	27117.4	6738.53	8578.88	3770.47	12555.4	18029.1	4110.59	5321.94	113888	10032.5	36373.2	62553.6	67688.6	62354.7	8273.56	4017.57	24336.6
	2021-05-27	19570.3	5516.03	7963.42	3789.76	12131.2	18141.7	4419.39	7744.61	97778.4	11969.3	54369.9	87695.8	72508.8	77226.8	5107.81	3923.46	16276.2
	2021-06-01	18712.1	7270.47	10968.9	5223.63	11725	23533.2	6840.57	10119	90734.4	11230.9	42029	70662.4	55586.9	72397.6	5419.4	4293.57	17391.4
	2021-06-03	36170.1	13234.5	21711.9	9454.88	29654.6	38383.2	11515	14952.3	112898	16262.6	56810.1	96178.7	74699.7	81476.9	7715.17	5946.19	24605.9
	2021-06-07	40962.6	12502.6	26248.3	7555.04	23827.5	35138.8	12244.6	18488.2	96268.1	14999.9	74690	79801.3	74805.8	82495.2	14439.5	5426.74	27230
	2021-06-10	33708.1	14007.8	42606	8716.67	27294.5	51055	13076.5	22723.9	90964.9	12954.8	72712.4	85498.7	75442.8	77809.1	20116.6	5370.08	25413
	2021-06-17	40581.2	8890.45	64118.6	7414.89	28167.7	45063.7	15341.3	11634.2	98791.4	15312.8	49067.1	54137.3	46815.9	38165.1	12459.4	8662.92	17074
	2021-07-06	41158.6	7076.55	34055.6	39960.2	13295	11380.9	77059.8	15795	6712.75	10608	34142.4	72055.5	49815.8	68031	9509.65	42112.7	14506.4
	2021-07-19	67744.1	16033.8	104933	19609.9	66173.8	67501.6	25722.3	27406.7	37374.5	24470.9	113963	154693	110109	132124	20116.7	88026.9	53377.6
	2021-08-02	89446.8	21466.1	86296.9	19188.4	55848.3	48906.8	33724	40602.3	19578.2	20344.9	101790	163604	134249	90530.3	19642.7	73514.7	66996.6
	2021-08-16	93279.6	17786.5	75463.3	16153.6	48187.8	50363.6	41933	27960.3	27635.9	29729.5	98324.9	172498	112180	112791	17235.2	50806.5	65105.1
Resolving Phase	2021-09-07	74286	26569.5	83437.5	16555.9	60715	72133.2	40050.7	28495.5	32620	39954.8	76563.2	210802	163476	199958	23444.9	83635.9	64887.2
	2021-09-20	83501.6	21731.1	81584.6	21132.7	62334.9	58305.4	35375.6	39446.6	29526.2	38825	97240.6	252894	191056	221128	28900.8	95225.2	85918.3
	2021-10-04	89445.6	25633	112195	26015.1	74741.1	54818.2	47163.1	36636.3	37583.1	42353.2	123431	286426	211365	246027	54238.5	137508	95132.1
	2021-10-14	99608.9	33916.2	125930	27290.5	103751	60216.1	52011.6	36408.6	58605.4	48404.8	122266	232725	293443	197736	52240.1	146736	128076
	2021-11-01	121322	37449.2	177325	33485.1	144708	149838	73610.3	31344	60537.7	66100.5	76024.1	243239	168156	174135	53337.3	141670	91787.4
	2021-11-15	137257	43475.7	187383	52013.8	198406	168222	87396.6	49749.6	100686	54279.3	65067.3	175525	157858	62951.2	36081.7	105226	91222.4
	2021-12-10	108003	27122.2	128165	26323.5	110703	131228	96931.3	47499.2	114690	36175.4	78661.8	132638	100480	72712.3	11663.4	97382.2	45986.5
